# Supplementary material for: Concentrations of Phenolic Acids Are Differently Genetically Determined in Leaves, Flowers, and Grain of Common Buckwheat (Fagopyrum esculentum Moench)
Source: Plants (Basel). 2021 Jun 3;10(6):1142. doi: 10.3390/plants10061142 (PMC8228752; doi:10.3390/plants10061142)
Supplement: Supplementary file 1 [file plants-10-01142-s001.zip]

Archive with 1 entries (1 files):
- plants-1243149-supplementary.pdf
